# Supplementary material for: RIP1 inhibition blocks inflammatory diseases but not tumor growth or metastases
Source: Cell Death Differ. 2019 May 17;27(1):161–75. doi: 10.1038/s41418-019-0347-0 (PMC7206119; doi:10.1038/s41418-019-0347-0)
Supplement: Supplementary file 2 — GNE684-DiscoverX report [file 41418_2019_347_MOESM2_ESM.xlsx]

## Sheet: GNE684 DiscoverX_Data Report
Compound Name	DiscoveRx Gene Symbol	Entrez Gene Symbol	Percent Control	Compound Concentration (nM)
GNE684	AAK1	AAK1	100	10000
GNE684	ABL1(E255K)-phosphorylated	ABL1	91	10000
GNE684	ABL1(F317I)-nonphosphorylated	ABL1	97	10000
GNE684	ABL1(F317I)-phosphorylated	ABL1	100	10000
GNE684	ABL1(F317L)-nonphosphorylated	ABL1	79	10000
GNE684	ABL1(F317L)-phosphorylated	ABL1	91	10000
GNE684	ABL1(H396P)-nonphosphorylated	ABL1	69	10000
GNE684	ABL1(H396P)-phosphorylated	ABL1	92	10000
GNE684	ABL1(M351T)-phosphorylated	ABL1	100	10000
GNE684	ABL1(Q252H)-nonphosphorylated	ABL1	68	10000
GNE684	ABL1(Q252H)-phosphorylated	ABL1	96	10000
GNE684	ABL1(T315I)-nonphosphorylated	ABL1	73	10000
GNE684	ABL1(T315I)-phosphorylated	ABL1	81	10000
GNE684	ABL1(Y253F)-phosphorylated	ABL1	100	10000
GNE684	ABL1-nonphosphorylated	ABL1	67	10000
GNE684	ABL1-phosphorylated	ABL1	84	10000
GNE684	ABL2	ABL2	100	10000
GNE684	ACVR1	ACVR1	100	10000
GNE684	ACVR1B	ACVR1B	93	10000
GNE684	ACVR2A	ACVR2A	82	10000
GNE684	ACVR2B	ACVR2B	94	10000
GNE684	ACVRL1	ACVRL1	87	10000
GNE684	ADCK3	CABC1	98	10000
GNE684	ADCK4	ADCK4	100	10000
GNE684	AKT1	AKT1	74	10000
GNE684	AKT2	AKT2	92	10000
GNE684	AKT3	AKT3	75	10000
GNE684	ALK	ALK	81	10000
GNE684	ALK(C1156Y)	ALK	96	10000
GNE684	ALK(L1196M)	ALK	78	10000
GNE684	AMPK-alpha1	PRKAA1	97	10000
GNE684	AMPK-alpha2	PRKAA2	81	10000
GNE684	ANKK1	ANKK1	98	10000
GNE684	ARK5	NUAK1	94	10000
GNE684	ASK1	MAP3K5	97	10000
GNE684	ASK2	MAP3K6	98	10000
GNE684	AURKA	AURKA	96	10000
GNE684	AURKB	AURKB	84	10000
GNE684	AURKC	AURKC	93	10000
GNE684	AXL	AXL	96	10000
GNE684	BIKE	BMP2K	100	10000
GNE684	BLK	BLK	49	10000
GNE684	BMPR1A	BMPR1A	91	10000
GNE684	BMPR1B	BMPR1B	100	10000
GNE684	BMPR2	BMPR2	100	10000
GNE684	BMX	BMX	94	10000
GNE684	BRAF	BRAF	98	10000
GNE684	BRAF(V600E)	BRAF	100	10000
GNE684	BRK	PTK6	100	10000
GNE684	BRSK1	BRSK1	100	10000
GNE684	BRSK2	BRSK2	89	10000
GNE684	BTK	BTK	100	10000
GNE684	BUB1	BUB1	100	10000
GNE684	CAMK1	CAMK1	91	10000
GNE684	CAMK1B	PNCK	100	10000
GNE684	CAMK1D	CAMK1D	98	10000
GNE684	CAMK1G	CAMK1G	100	10000
GNE684	CAMK2A	CAMK2A	69	10000
GNE684	CAMK2B	CAMK2B	76	10000
GNE684	CAMK2D	CAMK2D	100	10000
GNE684	CAMK2G	CAMK2G	100	10000
GNE684	CAMK4	CAMK4	86	10000
GNE684	CAMKK1	CAMKK1	99	10000
GNE684	CAMKK2	CAMKK2	100	10000
GNE684	CASK	CASK	72	10000
GNE684	CDC2L1	CDK11B	100	10000
GNE684	CDC2L2	CDC2L2	98	10000
GNE684	CDC2L5	CDK13	100	10000
GNE684	CDK11	CDK19	81	10000
GNE684	CDK2	CDK2	100	10000
GNE684	CDK3	CDK3	74	10000
GNE684	CDK4	CDK4	100	10000
GNE684	CDK4-cyclinD1	CDK4	87	10000
GNE684	CDK4-cyclinD3	CDK4	97	10000
GNE684	CDK5	CDK5	93	10000
GNE684	CDK7	CDK7	75	10000
GNE684	CDK8	CDK8	97	10000
GNE684	CDK9	CDK9	97	10000
GNE684	CDKL1	CDKL1	74	10000
GNE684	CDKL2	CDKL2	95	10000
GNE684	CDKL3	CDKL3	69	10000
GNE684	CDKL5	CDKL5	79	10000
GNE684	CHEK1	CHEK1	100	10000
GNE684	CHEK2	CHEK2	100	10000
GNE684	CIT	CIT	100	10000
GNE684	CLK1	CLK1	90	10000
GNE684	CLK2	CLK2	74	10000
GNE684	CLK3	CLK3	97	10000
GNE684	CLK4	CLK4	95	10000
GNE684	CSF1R	CSF1R	100	10000
GNE684	CSF1R-autoinhibited	CSF1R	94	10000
GNE684	CSK	CSK	100	10000
GNE684	CSNK1A1	CSNK1A1	87	10000
GNE684	CSNK1A1L	CSNK1A1L	100	10000
GNE684	CSNK1D	CSNK1D	100	10000
GNE684	CSNK1E	CSNK1E	74	10000
GNE684	CSNK1G1	CSNK1G1	91	10000
GNE684	CSNK1G2	CSNK1G2	90	10000
GNE684	CSNK1G3	CSNK1G3	95	10000
GNE684	CSNK2A1	CSNK2A1	93	10000
GNE684	CSNK2A2	CSNK2A2	85	10000
GNE684	CTK	MATK	93	10000
GNE684	DAPK1	DAPK1	88	10000
GNE684	DAPK2	DAPK2	74	10000
GNE684	DAPK3	DAPK3	76	10000
GNE684	DCAMKL1	DCLK1	67	10000
GNE684	DCAMKL2	DCLK2	95	10000
GNE684	DCAMKL3	DCLK3	92	10000
GNE684	DDR1	DDR1	100	10000
GNE684	DDR2	DDR2	100	10000
GNE684	DLK	MAP3K12	100	10000
GNE684	DMPK	DMPK	83	10000
GNE684	DMPK2	CDC42BPG	100	10000
GNE684	DRAK1	STK17A	92	10000
GNE684	DRAK2	STK17B	100	10000
GNE684	DYRK1A	DYRK1A	79	10000
GNE684	DYRK1B	DYRK1B	54	10000
GNE684	DYRK2	DYRK2	87	10000
GNE684	EGFR	EGFR	100	10000
GNE684	EGFR(E746-A750del)	EGFR	94	10000
GNE684	EGFR(G719C)	EGFR	87	10000
GNE684	EGFR(G719S)	EGFR	100	10000
GNE684	EGFR(L747-E749del, A750P)	EGFR	85	10000
GNE684	EGFR(L747-S752del, P753S)	EGFR	100	10000
GNE684	EGFR(L747-T751del,Sins)	EGFR	84	10000
GNE684	EGFR(L858R)	EGFR	100	10000
GNE684	EGFR(L858R,T790M)	EGFR	100	10000
GNE684	EGFR(L861Q)	EGFR	96	10000
GNE684	EGFR(S752-I759del)	EGFR	97	10000
GNE684	EGFR(T790M)	EGFR	100	10000
GNE684	EIF2AK1	EIF2AK1	100	10000
GNE684	EPHA1	EPHA1	93	10000
GNE684	EPHA2	EPHA2	97	10000
GNE684	EPHA3	EPHA3	91	10000
GNE684	EPHA4	EPHA4	94	10000
GNE684	EPHA5	EPHA5	100	10000
GNE684	EPHA6	EPHA6	100	10000
GNE684	EPHA7	EPHA7	100	10000
GNE684	EPHA8	EPHA8	100	10000
GNE684	EPHB1	EPHB1	100	10000
GNE684	EPHB2	EPHB2	82	10000
GNE684	EPHB3	EPHB3	100	10000
GNE684	EPHB4	EPHB4	100	10000
GNE684	EPHB6	EPHB6	100	10000
GNE684	ERBB2	ERBB2	76	10000
GNE684	ERBB3	ERBB3	96	10000
GNE684	ERBB4	ERBB4	85	10000
GNE684	ERK1	MAPK3	96	10000
GNE684	ERK2	MAPK1	100	10000
GNE684	ERK3	MAPK6	100	10000
GNE684	ERK4	MAPK4	96	10000
GNE684	ERK5	MAPK7	85	10000
GNE684	ERK8	MAPK15	85	10000
GNE684	ERN1	ERN1	97	10000
GNE684	FAK	PTK2	85	10000
GNE684	FER	FER	90	10000
GNE684	FES	FES	100	10000
GNE684	FGFR1	FGFR1	92	10000
GNE684	FGFR2	FGFR2	99	10000
GNE684	FGFR3	FGFR3	100	10000
GNE684	FGFR3(G697C)	FGFR3	88	10000
GNE684	FGFR4	FGFR4	88	10000
GNE684	FGR	FGR	94	10000
GNE684	FLT1	FLT1	100	10000
GNE684	FLT3	FLT3	87	10000
GNE684	FLT3(D835H)	FLT3	94	10000
GNE684	FLT3(D835V)	FLT3	88	10000
GNE684	FLT3(D835Y)	FLT3	100	10000
GNE684	FLT3(ITD)	FLT3	100	10000
GNE684	FLT3(ITD,D835V)	FLT3	84	10000
GNE684	FLT3(ITD,F691L)	FLT3	98	10000
GNE684	FLT3(K663Q)	FLT3	100	10000
GNE684	FLT3(N841I)	FLT3	100	10000
GNE684	FLT3(R834Q)	FLT3	100	10000
GNE684	FLT3-autoinhibited	FLT3	100	10000
GNE684	FLT4	FLT4	96	10000
GNE684	FRK	FRK	100	10000
GNE684	FYN	FYN	100	10000
GNE684	GAK	GAK	92	10000
GNE684	GCN2(Kin.Dom.2,S808G)	EIF2AK4	100	10000
GNE684	GRK1	GRK1	67	10000
GNE684	GRK2	ADRBK1	94	10000
GNE684	GRK3	ADRBK2	100	10000
GNE684	GRK4	GRK4	100	10000
GNE684	GRK7	GRK7	100	10000
GNE684	GSK3A	GSK3A	63	10000
GNE684	GSK3B	GSK3B	96	10000
GNE684	HASPIN	GSG2	100	10000
GNE684	HCK	HCK	93	10000
GNE684	HIPK1	HIPK1	82	10000
GNE684	HIPK2	HIPK2	82	10000
GNE684	HIPK3	HIPK3	100	10000
GNE684	HIPK4	HIPK4	100	10000
GNE684	HPK1	MAP4K1	98	10000
GNE684	HUNK	HUNK	94	10000
GNE684	ICK	ICK	93	10000
GNE684	IGF1R	IGF1R	87	10000
GNE684	IKK-alpha	CHUK	100	10000
GNE684	IKK-beta	IKBKB	100	10000
GNE684	IKK-epsilon	IKBKE	88	10000
GNE684	INSR	INSR	90	10000
GNE684	INSRR	INSRR	92	10000
GNE684	IRAK1	IRAK1	96	10000
GNE684	IRAK3	IRAK3	100	10000
GNE684	IRAK4	IRAK4	100	10000
GNE684	ITK	ITK	100	10000
GNE684	JAK1(JH1domain-catalytic)	JAK1	100	10000
GNE684	JAK1(JH2domain-pseudokinase)	JAK1	48	10000
GNE684	JAK2(JH1domain-catalytic)	JAK2	100	10000
GNE684	JAK3(JH1domain-catalytic)	JAK3	97	10000
GNE684	JNK1	MAPK8	97	10000
GNE684	JNK2	MAPK9	98	10000
GNE684	JNK3	MAPK10	98	10000
GNE684	KIT	KIT	95	10000
GNE684	KIT(A829P)	KIT	100	10000
GNE684	KIT(D816H)	KIT	100	10000
GNE684	KIT(D816V)	KIT	100	10000
GNE684	KIT(L576P)	KIT	100	10000
GNE684	KIT(V559D)	KIT	100	10000
GNE684	KIT(V559D,T670I)	KIT	100	10000
GNE684	KIT(V559D,V654A)	KIT	100	10000
GNE684	KIT-autoinhibited	KIT	93	10000
GNE684	LATS1	LATS1	89	10000
GNE684	LATS2	LATS2	84	10000
GNE684	LCK	LCK	86	10000
GNE684	LIMK1	LIMK1	96	10000
GNE684	LIMK2	LIMK2	32	10000
GNE684	LKB1	STK11	100	10000
GNE684	LOK	STK10	82	10000
GNE684	LRRK2	LRRK2	91	10000
GNE684	LRRK2(G2019S)	LRRK2	97	10000
GNE684	LTK	LTK	93	10000
GNE684	LYN	LYN	94	10000
GNE684	LZK	MAP3K13	98	10000
GNE684	MAK	MAK	96	10000
GNE684	MAP3K1	MAP3K1	90	10000
GNE684	MAP3K15	MAP3K15	94	10000
GNE684	MAP3K2	MAP3K2	76	10000
GNE684	MAP3K3	MAP3K3	98	10000
GNE684	MAP3K4	MAP3K4	92	10000
GNE684	MAP4K2	MAP4K2	100	10000
GNE684	MAP4K3	MAP4K3	99	10000
GNE684	MAP4K4	MAP4K4	73	10000
GNE684	MAP4K5	MAP4K5	91	10000
GNE684	MAPKAPK2	MAPKAPK2	100	10000
GNE684	MAPKAPK5	MAPKAPK5	100	10000
GNE684	MARK1	MARK1	69	10000
GNE684	MARK2	MARK2	100	10000
GNE684	MARK3	MARK3	100	10000
GNE684	MARK4	MARK4	60	10000
GNE684	MAST1	MAST1	94	10000
GNE684	MEK1	MAP2K1	91	10000
GNE684	MEK2	MAP2K2	80	10000
GNE684	MEK3	MAP2K3	87	10000
GNE684	MEK4	MAP2K4	88	10000
GNE684	MEK5	MAP2K5	80	10000
GNE684	MEK6	MAP2K6	100	10000
GNE684	MELK	MELK	93	10000
GNE684	MERTK	MERTK	90	10000
GNE684	MET	MET	73	10000
GNE684	MET(M1250T)	MET	100	10000
GNE684	MET(Y1235D)	MET	82	10000
GNE684	MINK	MINK1	100	10000
GNE684	MKK7	MAP2K7	98	10000
GNE684	MKNK1	MKNK1	100	10000
GNE684	MKNK2	MKNK2	96	10000
GNE684	MLCK	MYLK3	66	10000
GNE684	MLK1	MAP3K9	99	10000
GNE684	MLK2	MAP3K10	72	10000
GNE684	MLK3	MAP3K11	100	10000
GNE684	MRCKA	CDC42BPA	100	10000
GNE684	MRCKB	CDC42BPB	100	10000
GNE684	MST1	STK4	85	10000
GNE684	MST1R	MST1R	94	10000
GNE684	MST2	STK3	100	10000
GNE684	MST3	STK24	99	10000
GNE684	MST4	MST4	100	10000
GNE684	MTOR	MTOR	100	10000
GNE684	MUSK	MUSK	98	10000
GNE684	MYLK	MYLK	99	10000
GNE684	MYLK2	MYLK2	83	10000
GNE684	MYLK4	MYLK4	100	10000
GNE684	MYO3A	MYO3A	95	10000
GNE684	MYO3B	MYO3B	89	10000
GNE684	NDR1	STK38	79	10000
GNE684	NDR2	STK38L	100	10000
GNE684	NEK1	NEK1	100	10000
GNE684	NEK10	NEK10	100	10000
GNE684	NEK11	NEK11	100	10000
GNE684	NEK2	NEK2	92	10000
GNE684	NEK3	NEK3	94	10000
GNE684	NEK4	NEK4	100	10000
GNE684	NEK5	NEK5	100	10000
GNE684	NEK6	NEK6	85	10000
GNE684	NEK7	NEK7	97	10000
GNE684	NEK9	NEK9	99	10000
GNE684	NIK	MAP3K14	100	10000
GNE684	NIM1	MGC42105	89	10000
GNE684	NLK	NLK	94	10000
GNE684	OSR1	OXSR1	93	10000
GNE684	p38-alpha	MAPK14	95	10000
GNE684	p38-beta	MAPK11	97	10000
GNE684	p38-delta	MAPK13	92	10000
GNE684	p38-gamma	MAPK12	98	10000
GNE684	PAK1	PAK1	94	10000
GNE684	PAK2	PAK2	100	10000
GNE684	PAK3	PAK3	99	10000
GNE684	PAK4	PAK4	93	10000
GNE684	PAK6	PAK6	100	10000
GNE684	PAK7	PAK7	90	10000
GNE684	PCTK1	CDK16	82	10000
GNE684	PCTK2	CDK17	100	10000
GNE684	PCTK3	CDK18	94	10000
GNE684	PDGFRA	PDGFRA	100	10000
GNE684	PDGFRB	PDGFRB	94	10000
GNE684	PDPK1	PDPK1	91	10000
GNE684	PFCDPK1(P.falciparum)	CDPK1	100	10000
GNE684	PFPK5(P.falciparum)	MAL13P1.279	100	10000
GNE684	PFTAIRE2	CDK15	100	10000
GNE684	PFTK1	CDK14	79	10000
GNE684	PHKG1	PHKG1	77	10000
GNE684	PHKG2	PHKG2	75	10000
GNE684	PIK3C2B	PIK3C2B	93	10000
GNE684	PIK3C2G	PIK3C2G	100	10000
GNE684	PIK3CA	PIK3CA	100	10000
GNE684	PIK3CA(C420R)	PIK3CA	100	10000
GNE684	PIK3CA(E542K)	PIK3CA	41	10000
GNE684	PIK3CA(E545A)	PIK3CA	100	10000
GNE684	PIK3CA(E545K)	PIK3CA	55	10000
GNE684	PIK3CA(H1047L)	PIK3CA	95	10000
GNE684	PIK3CA(H1047Y)	PIK3CA	93	10000
GNE684	PIK3CA(I800L)	PIK3CA	96	10000
GNE684	PIK3CA(M1043I)	PIK3CA	99	10000
GNE684	PIK3CA(Q546K)	PIK3CA	49	10000
GNE684	PIK3CB	PIK3CB	100	10000
GNE684	PIK3CD	PIK3CD	78	10000
GNE684	PIK3CG	PIK3CG	89	10000
GNE684	PIK4CB	PI4KB	98	10000
GNE684	PIKFYVE	PIKFYVE	100	10000
GNE684	PIM1	PIM1	100	10000
GNE684	PIM2	PIM2	71	10000
GNE684	PIM3	PIM3	100	10000
GNE684	PIP5K1A	PIP5K1A	99	10000
GNE684	PIP5K1C	PIP5K1C	100	10000
GNE684	PIP5K2B	PIP4K2B	92	10000
GNE684	PIP5K2C	PIP4K2C	76	10000
GNE684	PKAC-alpha	PRKACA	73	10000
GNE684	PKAC-beta	PRKACB	72	10000
GNE684	PKMYT1	PKMYT1	99	10000
GNE684	PKN1	PKN1	94	10000
GNE684	PKN2	PKN2	84	10000
GNE684	PKNB(M.tuberculosis)	pknB	96	10000
GNE684	PLK1	PLK1	79	10000
GNE684	PLK2	PLK2	97	10000
GNE684	PLK3	PLK3	89	10000
GNE684	PLK4	PLK4	95	10000
GNE684	PRKCD	PRKCD	86	10000
GNE684	PRKCE	PRKCE	88	10000
GNE684	PRKCH	PRKCH	89	10000
GNE684	PRKCI	PRKCI	95	10000
GNE684	PRKCQ	PRKCQ	100	10000
GNE684	PRKD1	PRKD1	100	10000
GNE684	PRKD2	PRKD2	100	10000
GNE684	PRKD3	PRKD3	100	10000
GNE684	PRKG1	PRKG1	81	10000
GNE684	PRKG2	PRKG2	94	10000
GNE684	PRKR	EIF2AK2	100	10000
GNE684	PRKX	PRKX	99	10000
GNE684	PRP4	PRPF4B	84	10000
GNE684	PYK2	PTK2B	92	10000
GNE684	QSK	KIAA0999	97	10000
GNE684	RAF1	RAF1	77	10000
GNE684	RET	RET	98	10000
GNE684	RET(M918T)	RET	89	10000
GNE684	RET(V804L)	RET	91	10000
GNE684	RET(V804M)	RET	100	10000
GNE684	RIOK1	RIOK1	84	10000
GNE684	RIOK2	RIOK2	28	10000
GNE684	RIOK3	RIOK3	100	10000
GNE684	RIPK1	RIPK1	0	10000
GNE684	RIPK2	RIPK2	100	10000
GNE684	RIPK4	RIPK4	100	10000
GNE684	RIPK5	DSTYK	48	10000
GNE684	ROCK1	ROCK1	100	10000
GNE684	ROCK2	ROCK2	100	10000
GNE684	ROS1	ROS1	96	10000
GNE684	RPS6KA4(Kin.Dom.1-N-terminal)	RPS6KA4	75	10000
GNE684	RPS6KA4(Kin.Dom.2-C-terminal)	RPS6KA4	100	10000
GNE684	RPS6KA5(Kin.Dom.1-N-terminal)	RPS6KA5	84	10000
GNE684	RPS6KA5(Kin.Dom.2-C-terminal)	RPS6KA5	100	10000
GNE684	RSK1(Kin.Dom.1-N-terminal)	RPS6KA1	98	10000
GNE684	RSK1(Kin.Dom.2-C-terminal)	RPS6KA1	100	10000
GNE684	RSK2(Kin.Dom.1-N-terminal)	RPS6KA3	65	10000
GNE684	RSK2(Kin.Dom.2-C-terminal)	RPS6KA3	85	10000
GNE684	RSK3(Kin.Dom.1-N-terminal)	RPS6KA2	92	10000
GNE684	RSK3(Kin.Dom.2-C-terminal)	RPS6KA2	98	10000
GNE684	RSK4(Kin.Dom.1-N-terminal)	RPS6KA6	100	10000
GNE684	RSK4(Kin.Dom.2-C-terminal)	RPS6KA6	95	10000
GNE684	S6K1	RPS6KB1	88	10000
GNE684	SBK1	SBK1	100	10000
GNE684	SGK	SGK1	100	10000
GNE684	SgK110	SgK110	67	10000
GNE684	SGK2	SGK2	99	10000
GNE684	SGK3	SGK3	93	10000
GNE684	SIK	SIK1	100	10000
GNE684	SIK2	SIK2	98	10000
GNE684	SLK	SLK	100	10000
GNE684	SNARK	NUAK2	100	10000
GNE684	SNRK	SNRK	93	10000
GNE684	SRC	SRC	72	10000
GNE684	SRMS	SRMS	100	10000
GNE684	SRPK1	SRPK1	93	10000
GNE684	SRPK2	SRPK2	100	10000
GNE684	SRPK3	SRPK3	100	10000
GNE684	STK16	STK16	100	10000
GNE684	STK33	STK33	86	10000
GNE684	STK35	STK35	100	10000
GNE684	STK36	STK36	85	10000
GNE684	STK39	STK39	97	10000
GNE684	SYK	SYK	75	10000
GNE684	TAK1	MAP3K7	100	10000
GNE684	TAOK1	TAOK1	100	10000
GNE684	TAOK2	TAOK2	92	10000
GNE684	TAOK3	TAOK3	60	10000
GNE684	TBK1	TBK1	94	10000
GNE684	TEC	TEC	100	10000
GNE684	TESK1	TESK1	94	10000
GNE684	TGFBR1	TGFBR1	97	10000
GNE684	TGFBR2	TGFBR2	94	10000
GNE684	TIE1	TIE1	88	10000
GNE684	TIE2	TEK	92	10000
GNE684	TLK1	TLK1	97	10000
GNE684	TLK2	TLK2	100	10000
GNE684	TNIK	TNIK	67	10000
GNE684	TNK1	TNK1	100	10000
GNE684	TNK2	TNK2	100	10000
GNE684	TNNI3K	TNNI3K	100	10000
GNE684	TRKA	NTRK1	87	10000
GNE684	TRKB	NTRK2	83	10000
GNE684	TRKC	NTRK3	69	10000
GNE684	TRPM6	TRPM6	87	10000
GNE684	TSSK1B	TSSK1B	95	10000
GNE684	TSSK3	TSSK3	96	10000
GNE684	TTK	TTK	100	10000
GNE684	TXK	TXK	100	10000
GNE684	TYK2(JH1domain-catalytic)	TYK2	100	10000
GNE684	TYK2(JH2domain-pseudokinase)	TYK2	100	10000
GNE684	TYRO3	TYRO3	97	10000
GNE684	ULK1	ULK1	98	10000
GNE684	ULK2	ULK2	100	10000
GNE684	ULK3	ULK3	100	10000
GNE684	VEGFR2	KDR	93	10000
GNE684	VPS34	PIK3C3	100	10000
GNE684	VRK2	VRK2	85	10000
GNE684	WEE1	WEE1	69	10000
GNE684	WEE2	WEE2	95	10000
GNE684	WNK1	WNK1	100	10000
GNE684	WNK2	WNK2	83	10000
GNE684	WNK3	WNK3	100	10000
GNE684	WNK4	WNK4	100	10000
GNE684	YANK1	STK32A	100	10000
GNE684	YANK2	STK32B	84	10000
GNE684	YANK3	STK32C	93	10000
GNE684	YES	YES1	95	10000
GNE684	YSK1	STK25	90	10000
GNE684	YSK4	MAP3K19	92	10000
GNE684	ZAK	ZAK	99	10000
GNE684	ZAP70	ZAP70	100	10000
